# Supplementary material for: Genome-wide identification of U-box gene family and expression analysis in response to saline-alkali stress in foxtail millet (Setaria italica L. Beauv)
Source: Front Genet. 2024 Feb 16;15:1356807. doi: 10.3389/fgene.2024.1356807 (PMC10904469; doi:10.3389/fgene.2024.1356807)
Supplement: Supplementary file 2 [file Table3.XLS]

## Sheet: Sheet1
Table S3. GO analysis of SiPUBs
GO Type	GO ID	GO Name	GeneRatio	BgRatio	pvalue	p.adjust	qvalue	geneID
Biological Process	GO:0016567	protein ubiquitination	34/36	435/11722	3.78643e-47	6.17188e-45	3.26829e-45	KQK88798/KQK90363/KQK91464/KQK91852/KQK92091/KQK96800/KQK97226/KQK97235/KQK97807/KQK98674/KQK99604/KQL00877/KQL01088/KQL01772/KQL01825/KQL07866/KQL08174/KQL08888/KQL12683/KQL12686/KQL15297/KQL16276/KQL16517/KQL24329/KQL25621/KQL27968/KQL29675/KQL29681/KQL29932/KQL29944/KQL29967/KQL31015/KQL31378/KQL32279
	GO:0032446	protein modification by small protein conjugation	34/36	464/11722	3.68035e-46	2.99948e-44	1.58836e-44	KQK88798/KQK90363/KQK91464/KQK91852/KQK92091/KQK96800/KQK97226/KQK97235/KQK97807/KQK98674/KQK99604/KQL00877/KQL01088/KQL01772/KQL01825/KQL07866/KQL08174/KQL08888/KQL12683/KQL12686/KQL15297/KQL16276/KQL16517/KQL24329/KQL25621/KQL27968/KQL29675/KQL29681/KQL29932/KQL29944/KQL29967/KQL31015/KQL31378/KQL32279
	GO:0010200	response to chitin	14/36	112/11722	7.29169e-20	3.96182e-18	2.09796e-18	KQK97226/KQK97235/KQK98674/KQL07517/KQL07866/KQL12683/KQL12686/KQL15030/KQL15297/KQL29932/KQL29944/KQL29967/KQL31015/KQL31378
	GO:0010243	response to organonitrogen compound	15/36	277/11722	9.79046e-16	3.98961e-14	2.11268e-14	KQK90363/KQK97226/KQK97235/KQK98674/KQL07517/KQL07866/KQL12683/KQL12686/KQL15030/KQL15297/KQL29932/KQL29944/KQL29967/KQL31015/KQL31378
	GO:1901698	response to nitrogen compound	15/36	420/11722	4.49702e-13	1.46603e-11	7.76328e-12	KQK90363/KQK97226/KQK97235/KQK98674/KQL07517/KQL07866/KQL12683/KQL12686/KQL15030/KQL15297/KQL29932/KQL29944/KQL29967/KQL31015/KQL31378
	GO:0051865	protein autoubiquitination	8/36	66/11722	1.7416e-11	4.73133e-10	2.50545e-10	KQK97226/KQK98674/KQL07866/KQL12683/KQL12686/KQL29932/KQL31015/KQL31378
	GO:0051055	negative regulation of lipid biosynthetic process	3/36	10/11722	3.14565e-06	5.86276e-05	3.10459e-05	KQL16276/KQL25621/KQL32279
	GO:0009414	response to water deprivation	9/36	422/11722	3.69674e-06	5.86276e-05	3.10459e-05	KQK96800/KQK97226/KQK98674/KQL07866/KQL12683/KQL12686/KQL29675/KQL29932/KQL31015
	GO:0009415	response to water	9/36	424/11722	3.84265e-06	5.86276e-05	3.10459e-05	KQK96800/KQK97226/KQK98674/KQL07866/KQL12683/KQL12686/KQL29675/KQL29932/KQL31015
	GO:0010115	regulation of abscisic acid biosynthetic process	3/36	11/11722	4.31614e-06	5.86276e-05	3.10459e-05	KQL16276/KQL25621/KQL32279
	GO:0010271	regulation of chlorophyll catabolic process	3/36	11/11722	4.31614e-06	5.86276e-05	3.10459e-05	KQL16276/KQL25621/KQL32279
	GO:1901404	regulation of tetrapyrrole catabolic process	3/36	11/11722	4.31614e-06	5.86276e-05	3.10459e-05	KQL16276/KQL25621/KQL32279
	GO:0045833	negative regulation of lipid metabolic process	3/36	12/11722	5.74271e-06	7.20048e-05	3.81297e-05	KQL16276/KQL25621/KQL32279
	GO:1902074	response to salt	9/36	496/11722	1.36939e-05	0.00015751	8.34087e-05	KQK96800/KQK97226/KQK98674/KQL07866/KQL12683/KQL12686/KQL29675/KQL29932/KQL31015
	GO:1902930	regulation of alcohol biosynthetic process	3/36	16/11722	1.44948e-05	0.00015751	8.34087e-05	KQL16276/KQL25621/KQL32279
	GO:0062014	negative regulation of small molecule metabolic process	3/36	19/11722	2.49228e-05	0.000253901	0.000134452	KQL16276/KQL25621/KQL32279
	GO:0009688	abscisic acid biosynthetic process	3/36	21/11722	3.40636e-05	0.00029223	0.000154749	KQL16276/KQL25621/KQL32279
	GO:0043289	apocarotenoid biosynthetic process	3/36	21/11722	3.40636e-05	0.00029223	0.000154749	KQL16276/KQL25621/KQL32279
	GO:1902645	tertiary alcohol biosynthetic process	3/36	21/11722	3.40636e-05	0.00029223	0.000154749	KQL16276/KQL25621/KQL32279
	GO:0019747	regulation of isoprenoid metabolic process	3/36	28/11722	8.26733e-05	0.000673787	0.0003568	KQL16276/KQL25621/KQL32279
	GO:0016106	sesquiterpenoid biosynthetic process	3/36	30/11722	0.000102027	0.000791923	0.000419358	KQL16276/KQL25621/KQL32279
	GO:0010380	regulation of chlorophyll biosynthetic process	3/36	32/11722	0.000124119	0.0009002	0.000476696	KQL16276/KQL25621/KQL32279
	GO:1901463	regulation of tetrapyrrole biosynthetic process	3/36	33/11722	0.000136243	0.0009002	0.000476696	KQL16276/KQL25621/KQL32279
	GO:0009687	abscisic acid metabolic process	3/36	34/11722	0.000149113	0.0009002	0.000476696	KQL16276/KQL25621/KQL32279
	GO:0015996	chlorophyll catabolic process	3/36	34/11722	0.000149113	0.0009002	0.000476696	KQL16276/KQL25621/KQL32279
	GO:0043288	apocarotenoid metabolic process	3/36	34/11722	0.000149113	0.0009002	0.000476696	KQL16276/KQL25621/KQL32279
	GO:1902644	tertiary alcohol metabolic process	3/36	34/11722	0.000149113	0.0009002	0.000476696	KQL16276/KQL25621/KQL32279
	GO:0006787	porphyrin-containing compound catabolic process	3/36	36/11722	0.00017717	0.000995816	0.000527329	KQL16276/KQL25621/KQL32279
	GO:0033015	tetrapyrrole catabolic process	3/36	36/11722	0.00017717	0.000995816	0.000527329	KQL16276/KQL25621/KQL32279
	GO:0090056	regulation of chlorophyll metabolic process	3/36	39/11722	0.000225342	0.00122436	0.000648353	KQL16276/KQL25621/KQL32279
	GO:0043455	regulation of secondary metabolic process	3/36	42/11722	0.00028128	0.00143277	0.000758716	KQL16276/KQL25621/KQL32279
	GO:1901401	regulation of tetrapyrrole metabolic process	3/36	42/11722	0.00028128	0.00143277	0.000758716	KQL16276/KQL25621/KQL32279
	GO:0046890	regulation of lipid biosynthetic process	3/36	43/11722	0.000301739	0.00149041	0.000789238	KQL16276/KQL25621/KQL32279
	GO:0006714	sesquiterpenoid metabolic process	3/36	45/11722	0.000345488	0.00165631	0.00087709	KQL16276/KQL25621/KQL32279
	GO:0015995	chlorophyll biosynthetic process	3/36	51/11722	0.000500662	0.00233166	0.00123472	KQL16276/KQL25621/KQL32279
	GO:0046149	pigment catabolic process	3/36	53/11722	0.000560827	0.0025393	0.00134467	KQL16276/KQL25621/KQL32279
	GO:0120255	olefinic compound biosynthetic process	3/36	54/11722	0.000592567	0.0026105	0.00138238	KQL16276/KQL25621/KQL32279
	GO:0010565	regulation of cellular ketone metabolic process	3/36	67/11722	0.00111356	0.00465409	0.00246455	KQL16276/KQL25621/KQL32279
	GO:0046165	alcohol biosynthetic process	3/36	67/11722	0.00111356	0.00465409	0.00246455	KQL16276/KQL25621/KQL32279
	GO:0006779	porphyrin-containing compound biosynthetic process	3/36	69/11722	0.00121279	0.00494212	0.00261707	KQL16276/KQL25621/KQL32279
	GO:0033014	tetrapyrrole biosynthetic process	3/36	71/11722	0.00131744	0.00523763	0.00277356	KQL16276/KQL25621/KQL32279
	GO:0015994	chlorophyll metabolic process	3/36	82/11722	0.00199467	0.00774122	0.00409932	KQL16276/KQL25621/KQL32279
	GO:0120254	olefinic compound metabolic process	3/36	83/11722	0.00206513	0.00782827	0.00414542	KQL16276/KQL25621/KQL32279
	GO:0019216	regulation of lipid metabolic process	3/36	86/11722	0.00228575	0.00846767	0.00448401	KQL16276/KQL25621/KQL32279
	GO:0062012	regulation of small molecule metabolic process	3/36	92/11722	0.00276969	0.0100324	0.00531262	KQL16276/KQL25621/KQL32279
	GO:0000209	protein polyubiquitination	3/36	102/11722	0.00370823	0.0129431	0.00685396	KQK88798/KQK90363/KQK92091
	GO:0006778	porphyrin-containing compound metabolic process	3/36	103/11722	0.00381147	0.0129431	0.00685396	KQL16276/KQL25621/KQL32279
	GO:0033013	tetrapyrrole metabolic process	3/36	103/11722	0.00381147	0.0129431	0.00685396	KQL16276/KQL25621/KQL32279
	GO:0042180	cellular ketone metabolic process	3/36	108/11722	0.00435404	0.0144839	0.00766985	KQL16276/KQL25621/KQL32279
	GO:0050777	negative regulation of immune response	2/36	42/11722	0.00730964	0.0238294	0.0126187	KQK91464/KQL16517
	GO:0006066	alcohol metabolic process	3/36	133/11722	0.00775772	0.0247943	0.0131297	KQL16276/KQL25621/KQL32279
	GO:0043066	negative regulation of apoptotic process	2/36	45/11722	0.0083565	0.0261944	0.0138711	KQK91464/KQL16517
	GO:0016114	terpenoid biosynthetic process	3/36	138/11722	0.00858289	0.0263964	0.0139781	KQL16276/KQL25621/KQL32279
	GO:0046148	pigment biosynthetic process	3/36	142/11722	0.00927893	0.0280086	0.0148318	KQL16276/KQL25621/KQL32279
	GO:0042631	cellular response to water deprivation	2/36	53/11722	0.0114543	0.0333403	0.0176552	KQK96800/KQL29675
	GO:0071462	cellular response to water stimulus	2/36	53/11722	0.0114543	0.0333403	0.0176552	KQK96800/KQL29675
	GO:0071215	cellular response to abscisic acid stimulus	4/36	302/11722	0.013299	0.0373749	0.0197917	KQK96800/KQL01772/KQL24329/KQL29675
	GO:0097306	cellular response to alcohol	4/36	302/11722	0.013299	0.0373749	0.0197917	KQK96800/KQL01772/KQL24329/KQL29675
	GO:0008299	isoprenoid biosynthetic process	3/36	165/11722	0.0139161	0.0381954	0.0202262	KQL16276/KQL25621/KQL32279
	GO:0002683	negative regulation of immune system process	2/36	59/11722	0.0140597	0.0381954	0.0202262	KQK91464/KQL16517
	GO:1901617	organic hydroxy compound biosynthetic process	3/36	177/11722	0.0167748	0.0448245	0.0237366	KQL16276/KQL25621/KQL32279
	GO:0006721	terpenoid metabolic process	3/36	185/11722	0.0188511	0.0495601	0.0262443	KQL16276/KQL25621/KQL32279
Molecular Function	GO:0004842	ubiquitin-protein transferase activity	33/33	381/10148	2.30595e-48	3.45893e-47	1.69912e-47	KQK88798/KQK90363/KQK91464/KQK91852/KQK92091/KQK96800/KQK97226/KQK97235/KQK97807/KQK98674/KQK99604/KQL01088/KQL01772/KQL01825/KQL07866/KQL08174/KQL08888/KQL12683/KQL12686/KQL15297/KQL16276/KQL16517/KQL24329/KQL25621/KQL27968/KQL29675/KQL29681/KQL29932/KQL29944/KQL29967/KQL31015/KQL31378/KQL32279
	GO:0019787	ubiquitin-like protein transferase activity	33/33	399/10148	1.1303e-47	8.47724e-47	4.16426e-47	KQK88798/KQK90363/KQK91464/KQK91852/KQK92091/KQK96800/KQK97226/KQK97235/KQK97807/KQK98674/KQK99604/KQL01088/KQL01772/KQL01825/KQL07866/KQL08174/KQL08888/KQL12683/KQL12686/KQL15297/KQL16276/KQL16517/KQL24329/KQL25621/KQL27968/KQL29675/KQL29681/KQL29932/KQL29944/KQL29967/KQL31015/KQL31378/KQL32279
	GO:0070696	transmembrane receptor protein serine/threonine kinase binding	14/33	24/10148	1.13002e-30	5.6501e-30	2.77549e-30	KQK91464/KQK96800/KQK97235/KQK97807/KQL01825/KQL08174/KQL08888/KQL15297/KQL16276/KQL16517/KQL25621/KQL29675/KQL29944/KQL32279
	GO:0033612	receptor serine/threonine kinase binding	14/33	43/10148	4.36793e-26	1.63797e-25	8.04619e-26	KQK91464/KQK96800/KQK97235/KQK97807/KQL01825/KQL08174/KQL08888/KQL15297/KQL16276/KQL16517/KQL25621/KQL29675/KQL29944/KQL32279
	GO:0005102	signaling receptor binding	14/33	168/10148	4.19151e-17	1.25745e-16	6.17697e-17	KQK91464/KQK96800/KQK97235/KQK97807/KQL01825/KQL08174/KQL08888/KQL15297/KQL16276/KQL16517/KQL25621/KQL29675/KQL29944/KQL32279
	GO:0061630	ubiquitin protein ligase activity	7/33	222/10148	5.74126e-06	1.43531e-05	7.05066e-06	KQK88798/KQK90363/KQK91852/KQK92091/KQL01772/KQL24329/KQL29967
	GO:0061659	ubiquitin-like protein ligase activity	7/33	229/10148	7.04308e-06	1.50923e-05	7.41377e-06	KQK88798/KQK90363/KQK91852/KQK92091/KQL01772/KQL24329/KQL29967
	GO:0019843	rRNA binding	2/33	73/10148	0.0233403	0.0437631	0.0214977	KQK91464/KQL16517
